# Supplementary material for: Microfilament‐Myosin II Regulates the Differentiation of Multinucleated Cysts into Oocytes and Influences Oocyte Developmental Potential in Mice
Source: Adv Sci (Weinh). 2025 Sep 17;12(45):e00358. doi: 10.1002/advs.202500358 (PMC12677636; doi:10.1002/advs.202500358)
Supplement: Supplementary file 1 — Supporting Information [file ADVS-12-e00358-s001.zip]

Archive with 10 entries (10 files):
- Figure S2.jpg
- Figure S3.jpg
- Figure S4.jpg
- Figure S5.jpg
- Figure S6.jpg
- Figure S7.jpg
- Figure S8.jpg
- Figure S9.jpg
- Figure S10.jpg
- Figure S1.jpg
